# Supplementary material for: Variation in follow-up for children born very preterm in Europe
Source: Eur J Public Health. 2023 Nov 17;34(1):91–100. doi: 10.1093/eurpub/ckad192 (PMC10843937; doi:10.1093/eurpub/ckad192)
Supplement: ckad192_Supplementary_Data [file ckad192_supplementary_data.zip]

Archive with 3 entries (2 files):
- ckad192_Supplementary_Data/
- ckad192_Supplementary_Data/ejph-2023-08-om-0454-File003.docx
- ckad192_Supplementary_Data/ejph-2023-08-om-0454-File004.docx
